# Supplementary material for: Snapshot of the Phylogenetic Relationships among Avian Poxviruses Circulating in Portugal between 2017 and 2023
Source: Vet Sci. 2023 Dec 7;10(12):693. doi: 10.3390/vetsci10120693 (PMC10747575; doi:10.3390/vetsci10120693)
Supplement: Supplementary file 1 [file vetsci-10-00693-s001.zip]

Archive with 1 entries (1 files):
- vetsci-2658986-Supplementary.pdf
